# Supplementary material for: Fear Deficits in Hypomyelinated Tppp Knock-Out Mice
Source: eNeuro. 2020 Sep 23;7(5):ENEURO.0170-20.2020. doi: 10.1523/ENEURO.0170-20.2020 (PMC7540923; doi:10.1523/ENEURO.0170-20.2020)
Supplement: Extended Data Figure 2-1 — Detailed results of statistical analysis in Figure 2. Download Figure 2-1, XLSX file. [file enu-eN-NWR-0170-20-s03.xlsx]

## Sheet: Figure 2-1
Figure 2-1. Detailed results of statistical analysis in Figure 2.
Figure Number	Sample size (n)	Normal?	Welch's unpaired 2-tailed t-test	2-way ANOVA
				Source of Variation	Difference between Means	P value
2B	n=5			Time x Genotype Interaction		0.7537
				Time		0.4257
				Genotype	WT mean = 39.22 KO mean = 32.02 95% CI of difference = -16.12 to 30.52	0.4966
2C	n=5	Yes	WT mean = 60.78% KO mean = 67.98% Difference between means = 7.203 ± 10.11 (95% CI), p=0.4995
