# Supplementary material for: Fear Deficits in Hypomyelinated Tppp Knock-Out Mice
Source: eNeuro. 2020 Sep 23;7(5):ENEURO.0170-20.2020. doi: 10.1523/ENEURO.0170-20.2020 (PMC7540923; doi:10.1523/ENEURO.0170-20.2020)
Supplement: Extended Data Figure 2-2 — Power, t tests. Download Figure 2-2, XLSX file. [file enu-eN-NWR-0170-20-s04.xlsx]

## Sheet: Figure 2-2
Figure 2-2. Power, t-tests
Assuming significance of 0.05; given n, and standard deviation of the sampled mice. Two-sample, one-sided test.
Assay	Analysis	Figure	Delta, assumed	n	Pooled Std. Dev.	Power	p-value	Delta, observed	Sample size needed to detect assumed delta with 80% power
Light-dark preference		2C	0.2	5	22.6142	0.234087	0.4995	7.2%	22
Fear conditioning	Context recall total	3C	0.2	11	30.235	0.314614	0.007	27.4%	37
Y-maze	Total entries	4B	10	8	7.33631	0.717639	0.8507	0.5	10
	Spontaneous alteration	4C	20	8	12.2389	0.859369	0.0009	17.54	7
Looming fear	Hiding %	5C	0.2	5,6	21.5638	0.253-0.306	0.0001	60.5%	20
			0.6	5,6	21.5638	0.969	0.0001	60.5%	4
	Ambulating %	5D	0.2	5,6	37.8067	0.111-0.129	0.0134	53.4%	58
			0.5	5,6	37.8067	0.452	0.0134	53.4%	11
	Freezing %	5E	0.2	5,6	41.6732	0.113941	0.4286	4.2%	67
	Rearing counts	5F	10	5,6	3.76386	0.984881	0.0325	5	4
	Head tilts	5G	10	5,6	5.27889	0.839943	0.0021	10.77	6
Female interest	Female interest day 1	6D	120s	8	94.4926	0.218887	0.9649	1.5s	40
