# Supplementary material for: Fear Deficits in Hypomyelinated Tppp Knock-Out Mice
Source: eNeuro. 2020 Sep 23;7(5):ENEURO.0170-20.2020. doi: 10.1523/ENEURO.0170-20.2020 (PMC7540923; doi:10.1523/ENEURO.0170-20.2020)
Supplement: Extended Data Figure 3-1 — Detailed results of statistical analysis in Figure 3. Download Figure 3-1, XLSX file. [file enu-eN-NWR-0170-20-s05.xlsx]

## Sheet: Figure 3-1
Figure 3-1. Detailed results of statistical analysis in Figure 3.
Figure Number	Sample size (n)	2-way ANOVA			Sidak's Multiple Comparison Test
		Source of Variation	Difference btw Means	p-value	Block	Adjusted p-value	Normal?	Mann-Whitney	Welch's t-test, unpaired, 2-tailed
3B	n=11	Time x Genotype		0.7648	Baseline		No	0.0371
		Time		<0.0001	Cue 1		Yes		0.0632
			WT mean = 42.68		Trace 1		Yes		0.0774
		Genotype	KO mean = 34.15	0.1536	ITI 3		Yes		0.089
			95% CI of difference		Trace 4		Yes		0.0762
			= -3.463 to 20.51		ITI 4		Yes		0.0424
3C	n=11						Yes		WT mean = 53.19% KO mean = 25.78% Difference btw means = -27.40 ± 9.116 p=0.0070
3D	n=11	Time x Genotype		0.6702
		Time		0.3045
		Genotype		<0.0001	Baseline	0.5165	No	0.0014
					Cue1	0.0015	No	0.0018
					Trace1	0.0005	Yes		0.0007
					ITI1	0.0016	No	0.0008
					Cue2	0.0044	Yes		0.0044
			WT mean = 40.64		Trace2	0.0034	Yes		0.0026
			KO mean = 15.29		ITI2	0.0965	No	0.0052
			95% CI of difference		Cue3	0.163	Yes		0.0213
			= 20.50 to 30.21		Trace3	0.3933	No	0.0634
					ITI3	0.5697	Yes		0.0456
					Cue4	0.1398	Yes		0.0269
					Trace4	0.3418	No	0.0294
					ITI4	0.5083	No	0.032
3E	n=11	Time x Genotype		0.1416
		Time		0.0003
		Genotype	WT mean = 37.87 KO mean = 14.04 95% CI of difference = 10.37 to 37.27	0.0014	Baseline	0.0162
					Cue	0.0112
					Trace	0.014
					ITI	0.025
