# Supplementary material for: Fear Deficits in Hypomyelinated Tppp Knock-Out Mice
Source: eNeuro. 2020 Sep 23;7(5):ENEURO.0170-20.2020. doi: 10.1523/ENEURO.0170-20.2020 (PMC7540923; doi:10.1523/ENEURO.0170-20.2020)
Supplement: Extended Data Figure 5-1 — Detailed results of statistical analysis in Figure 5. Download Figure 5-1, XLSX file. [file enu-eN-NWR-0170-20-s07.xlsx]

## Sheet: Figure 5-1
Figure 5-1. Detailed results of statistical analysis in Figure 5.
Figure Number	Sample size (n)	Normal?	Welch's unpaired t-test	Mann-Whitney Test
5C	WT n=5 KO n=6	Yes	WT mean = 76.33 KO mean = 15.83 Difference between means = -60.50 ± 9.137 p<0.0001
5D	WT n=5 KO n=6	Yes	WT mean = 14.33 KO mean = 67.78 Difference between means = 53.44 ± 15.57 p=0.0134
5E	WT n=5 KO n=6	No		WT Median = 5.0 KO Median = 0.8 Difference = -4.167 p=0.4286
5F	WT n=5 KO n=6	No		WT median = 0.0 KO median = 5.0 Difference = 5.0 p=0.0325
5G	WT n=5 KO n=6	Yes	WT mean = 4.40 KO mean = 15.17 Difference between means = 10.77 ± 2.180 p=0.0021
