# Supplementary material for: Fear Deficits in Hypomyelinated Tppp Knock-Out Mice
Source: eNeuro. 2020 Sep 23;7(5):ENEURO.0170-20.2020. doi: 10.1523/ENEURO.0170-20.2020 (PMC7540923; doi:10.1523/ENEURO.0170-20.2020)
Supplement: Extended Data Figure 6-1 — Detailed results of statistical analysis in Figure 6. Download Figure 6-1, XLSX file. [file enu-eN-NWR-0170-20-s08.xlsx]

## Sheet: Figure 6-1
Figure 6-1. Detailed results of statistical analysis in Figure 6.
Figure Number	Sample size (n)	Normal?	Welch's unpaired t-test	2-way ANOVA
				Source of Variation	Difference btw means	p-value
6B	n=6			Time x Genotype		0.0143
				Time		<0.0001
				Genotype	WT mean = 0.388 KO mean = 0.463 95% CI of difference = -0.163 to 0.012	0.0837
6D	n=8	Yes	WT mean = 108.0 KO mean = 109.5 Difference between means = 1.5 ± 33.4 p=0.9649
